# Supplementary material for: The Effect of Disulfiram and N-Acetylcysteine, Potential Compensators for Sulfur Disorders, on Lipopolysaccharide-Induced Neuroinflammation Leading to Memory Impairment and the Metabolism of L-Cysteine Disturbance
Source: Molecules. 2025 Jan 27;30(3):578. doi: 10.3390/molecules30030578 (PMC11820383; doi:10.3390/molecules30030578)
Supplement: Supplementary file 1 [file molecules-30-00578-s001.zip]

Archive with 1 entries (1 files):
- molecules-3299773-supplementary.pdf
